# Supplementary material for: Remarkable Nonlinear Properties of a Novel Quinolidone Derivative: Joint Synthesis and Molecular Modeling
Source: Molecules. 2022 Apr 7;27(8):2379. doi: 10.3390/molecules27082379 (PMC9028933; doi:10.3390/molecules27082379)
Supplement: Supplementary file 1 [file molecules-27-02379-s001.zip]

Archive with 1 entries (1 files):
- molecules-1656232-supplementary.pdf
